# Supplementary material for: Per- and Polyfluoroalkyl Substances in Urine Samples from Eight-Year-Old Children Living in Northwest Spain
Source: Molecules. 2026 Mar 9;31(5):900. doi: 10.3390/molecules31050900 (PMC12986414; doi:10.3390/molecules31050900)
Supplement: Supplementary file 1 [file molecules-31-00900-s001.zip]

Archive with 1 entries (1 files):
- molecules-4107081-supplementary.pdf
